# Supplementary material for: KIS counteracts PTBP2 and regulates alternative exon usage in neurons
Source: eLife. 2024 Apr 10;13:e96048. doi: 10.7554/eLife.96048 (PMC11045219; doi:10.7554/eLife.96048)
Supplement: Figure 2—figure supplement 1—source data 1. [file elife-96048-fig2-figsupp1-data1.zip]

Archive with 4 entries (3 files):
- Figure 2-figure supplement 1-source data 1/
- Figure 2-figure supplement 1-source data 1/32P autoradiography.tif
- Figure 2-figure supplement 1-source data 1/Comassie Blue.tif
- Figure 2-figure supplement 1-source data 1/Figure 2-figure supplement 1-source data 1.pdf
