# Supplementary material for: KIS counteracts PTBP2 and regulates alternative exon usage in neurons
Source: eLife. 2024 Apr 10;13:e96048. doi: 10.7554/eLife.96048 (PMC11045219; doi:10.7554/eLife.96048)
Supplement: Figure 5—source data 1. [file elife-96048-fig5-data1.zip]

Archive with 5 entries (4 files):
- Figure 5-source data 1/
- Figure 5-source data 1/Figure 5-source data 1.pdf
- Figure 5-source data 1/FLAG immunoblot.tif
- Figure 5-source data 1/Matrin3 and hnRNPM immunoblot.jpeg
- Figure 5-source data 1/~$resumen vivo.xlsx
