# Supplementary material for: KIS counteracts PTBP2 and regulates alternative exon usage in neurons
Source: eLife. 2024 Apr 10;13:e96048. doi: 10.7554/eLife.96048 (PMC11045219; doi:10.7554/eLife.96048)
Supplement: Figure 5—figure supplement 1—source data 2. [file elife-96048-fig5-figsupp1-data2.zip]

Archive with 5 entries (4 files):
- Figure 5-figure supplement 1-source data 2/
- Figure 5-figure supplement 1-source data 2/Figure 5-figure supplement 1-source data 2.pdf
- Figure 5-figure supplement 1-source data 2/FLAG-PTBP2.tif
- Figure 5-figure supplement 1-source data 2/KIS HA.tif
- Figure 5-figure supplement 1-source data 2/Matrin3_hnRNPM.tif
