# Supplementary material for: KIS counteracts PTBP2 and regulates alternative exon usage in neurons
Source: eLife. 2024 Apr 10;13:e96048. doi: 10.7554/eLife.96048 (PMC11045219; doi:10.7554/eLife.96048)
Supplement: Figure 6—source data 2. [file elife-96048-fig6-data2.zip]

Archive with 4 entries (3 files):
- Figure 6-source data 2/
- Figure 6-source data 2/Figure 6-source data 2.pdf
- Figure 6-source data 2/FLAG immunoblot (left).tif
- Figure 6-source data 2/FLAG immunoblot (right).tif
